# Supplementary material for: Multi-class rice seed recognition based on deep space and channel residual network combined with double attention mechanism
Source: PLoS One. 2025 May 16;20(5):e0322699. doi: 10.1371/journal.pone.0322699 (PMC12083804; doi:10.1371/journal.pone.0322699)
Supplement: S1 File — (ZIP) [file pone.0322699.s001.zip]

Archive with 19 entries (16 files):
- coded file/
- coded file/model.py
- coded file/train.py
- coded file/main.py
- coded file/grad_cam1.py
- coded file/grad_cam.py
- coded file/ScConv.py
- coded file/A2Atttention.py
- coded file/RSCD-Net.pth
- coded file/.idea/
- coded file/.idea/inspectionProfiles/
- coded file/.idea/inspectionProfiles/Project_Default.xml
- coded file/.idea/inspectionProfiles/profiles_settings.xml
- coded file/.idea/.gitignore
- coded file/.idea/代码文件.iml
- coded file/.idea/modules.xml
- coded file/.idea/misc.xml
- coded file/.idea/workspace.xml
- coded file/chuanzhongyou6099(1).jpg
