# Supplementary material for: Multi-class rice seed recognition based on deep space and channel residual network combined with double attention mechanism
Source: PLoS One. 2025 May 16;20(5):e0322699. doi: 10.1371/journal.pone.0322699 (PMC12083804; doi:10.1371/journal.pone.0322699)
Supplement: S1 File — (ZIP) [file pone.0322699.s001.zip › coded file/model.py]

import torch.nn as nn
import torch
from torch.nn import init
import torch.nn.functional as F
from torch.nn import functional as F

class DoubleAttention(nn.Module):

    def __init__(self, in_channels, c_m, c_n, reconstruct=True):
        super().__init__()
        self.in_channels = in_channels
        self.reconstruct = reconstruct
        self.c_m = c_m
        self.c_n = c_n
        self.convA = nn.Conv2d(in_channels, c_m, 1)
        self.convB = nn.Conv2d(in_channels, c_n, 1)
        self.convV = nn.Conv2d(in_channels, c_n, 1)
        if self.reconstruct:
            self.conv_reconstruct = nn.Conv2d(c_m, in_channels, kernel_size=1)
        self.init_weights()

    def init_weights(self):
        for m in self.modules():
            if isinstance(m, nn.Conv2d):
                init.kaiming_normal_(m.weight, mode='fan_out')
                if m.bias is not None:
                    init.constant_(m.bias, 0)
            elif isinstance(m, nn.BatchNorm2d):
                init.constant_(m.weight, 1)
                init.constant_(m.bias, 0)
            elif isinstance(m, nn.Linear):
                init.normal_(m.weight, std=0.001)
                if m.bias is not None:
                    init.constant_(m.bias, 0)

    def forward(self, x):
        b, c, h, w = x.shape
        assert c == self.in_channels
        A = self.convA(x)  # b,c_m,h,w
        B = self.convB(x)  # b,c_n,h,w
        V = self.convV(x)  # b,c_n,h,w
        tmpA = A.view(b, self.c_m, -1)
        attention_maps = F.softmax(B.view(b, self.c_n, -1))
        attention_vectors = F.softmax(V.view(b, self.c_n, -1))
        # step 1: feature gating
        global_descriptors = torch.bmm(tmpA, attention_maps.permute(0, 2, 1))  # b.c_m,c_n
        # step 2: feature distribution
        tmpZ = global_descriptors.matmul(attention_vectors)  # b,c_m,h*w
        tmpZ = tmpZ.view(b, self.c_m, h, w)  # b,c_m,h,w
        if self.reconstruct:
            tmpZ = self.conv_reconstruct(tmpZ)

        return tmpZ


class GroupBatchnorm2d(nn.Module):
    def __init__(self, c_num: int,
                 group_num: int = 16,
                 eps: float = 1e-10
                 ):
        super(GroupBatchnorm2d, self).__init__()
        assert c_num >= group_num
        self.group_num = group_num
        self.weight = nn.Parameter(torch.randn(c_num, 1, 1))
        self.bias = nn.Parameter(torch.zeros(c_num, 1, 1))
        self.eps = eps

    def forward(self, x):
        N, C, H, W = x.size()
        x = x.view(N, self.group_num, -1)
        mean = x.mean(dim=2, keepdim=True)
        std = x.std(dim=2, keepdim=True)
        x = (x - mean) / (std + self.eps)
        x = x.view(N, C, H, W)
        return x * self.weight + self.bias


class SRU(nn.Module):
    def __init__(self,
                 oup_channels: int,
                 group_num: int = 16,
                 gate_treshold: float = 0.5,
                 torch_gn: bool = False
                 ):
        super().__init__()

        self.gn = nn.GroupNorm(num_channels=oup_channels, num_groups=group_num) if torch_gn else GroupBatchnorm2d(
            c_num=oup_channels, group_num=group_num)
        self.gate_treshold = gate_treshold
        self.sigomid = nn.Sigmoid()

    def forward(self, x):
        gn_x = self.gn(x)
        w_gamma = self.gn.weight / torch.sum(self.gn.weight)
        w_gamma = w_gamma.view(1, -1, 1, 1)
        reweigts = self.sigomid(gn_x * w_gamma)
        # Gate
        info_mask = reweigts >= self.gate_treshold
        noninfo_mask = reweigts < self.gate_treshold
        x_1 = info_mask * gn_x
        x_2 = noninfo_mask * gn_x
        x = self.reconstruct(x_1, x_2)
        return x

    def reconstruct(self, x_1, x_2):
        x_11, x_12 = torch.split(x_1, x_1.size(1) // 2, dim=1)
        x_21, x_22 = torch.split(x_2, x_2.size(1) // 2, dim=1)
        return torch.cat([x_11 + x_22, x_12 + x_21], dim=1)


class CRU(nn.Module):
    '''
    alpha: 0<alpha<1
    '''

    def __init__(self,
                 op_channel: int,
                 alpha: float = 1 / 2,
                 squeeze_radio: int = 2,
                 group_size: int = 2,
                 group_kernel_size: int = 3,
                 ):
        super().__init__()
        self.up_channel = up_channel = int(alpha * op_channel)
        self.low_channel = low_channel = op_channel - up_channel
        self.squeeze1 = nn.Conv2d(up_channel, up_channel // squeeze_radio, kernel_size=1, bias=False)
        self.squeeze2 = nn.Conv2d(low_channel, low_channel // squeeze_radio, kernel_size=1, bias=False)
        # up
        self.GWC = nn.Conv2d(up_channel // squeeze_radio, op_channel, kernel_size=group_kernel_size, stride=1,
                             padding=group_kernel_size // 2, groups=group_size)
        #self.bn1 = nn.BatchNorm2d(op_channel) #加入bn1
        self.PWC1 = nn.Conv2d(up_channel // squeeze_radio, op_channel, kernel_size=1, bias=False)
        #self.bn2 = nn.BatchNorm2d(op_channel) #加入bn2
        # low
        self.PWC2 = nn.Conv2d(low_channel // squeeze_radio, op_channel - low_channel // squeeze_radio, kernel_size=1,
                              bias=False)
        self.bn3 = nn.BatchNorm2d(op_channel - low_channel // squeeze_radio) #加入bn3
        self.relu = nn.ReLU(inplace=True)
        self.advavg = nn.AdaptiveAvgPool2d(1)

    def forward(self, x):
        # Split
        up, low = torch.split(x, [self.up_channel, self.low_channel], dim=1)
        up, low = self.squeeze1(up), self.squeeze2(low)
        # Transform
        Y1 = self.GWC(up) + self.PWC1(up)
        Y2 = torch.cat([self.PWC2(low), low], dim=1)
        # Fuse
        out = torch.cat([Y1, Y2], dim=1)
        out = F.softmax(self.advavg(out), dim=1) * out
        out1, out2 = torch.split(out, out.size(1) // 2, dim=1)
        return out1 + out2


class Bottleneck(nn.Module):
    """
    注意：原论文中，在虚线残差结构的主分支上，第一个1x1卷积层的步距是2，第二个3x3卷积层步距是1。
    但在pytorch官方实现过程中是第一个1x1卷积层的步距是1，第二个3x3卷积层步距是2，
    这么做的好处是能够在top1上提升大概0.5%的准确率。
    可参考Resnet v1.5 https://ngc.nvidia.com/catalog/model-scripts/nvidia:resnet_50_v1_5_for_pytorch
    """
    expansion = 4


    def __init__(self, in_channel, out_channel, stride=1, downsample=None,
                 groups=1, width_per_group=64):
        super(Bottleneck, self).__init__()

        width = int(out_channel * (width_per_group / 64.)) * groups
        self.conv1 = nn.Conv2d(in_channels=in_channel, out_channels=width,
                               kernel_size=1, stride=1, bias=False) # squeeze channels
        self.bn1 = nn.BatchNorm2d(width)
        # -----------------------------------------
        self.conv2 = nn.Conv2d(in_channels=width, out_channels=width, groups=groups,
                               kernel_size=3, stride=stride, bias=False, padding=1)
        self.bn2 = nn.BatchNorm2d(width)
        # -----------------------------------------
        self.conv3 = nn.Conv2d(in_channels=width, out_channels=out_channel*self.expansion,
                               kernel_size=1, stride=1, bias=False)  # unsqueeze channels
        ScConv(out_channel*self.expansion)
        self.bn3 = nn.BatchNorm2d(out_channel*self.expansion)
        self.relu = nn.ReLU(inplace=True)
        self.downsample = downsample

    def forward(self, x):
        identity = x
        if self.downsample is not None:
            identity = self.downsample(x)

        out = self.conv1(x)
        out = self.bn1(out)
        out = self.relu(out)

        out = self.conv2(out)
        out = self.bn2(out)
        out = self.relu(out)

        out = self.conv3(out)
        out = self.bn3(out)

        out += identity
        out = self.relu(out)

        return out

class ScConv(nn.Module):
    def __init__(self,
                 op_channel: int,
                 group_num: int = 4,
                 gate_treshold: float = 0.5,
                 alpha: float = 1 / 2,
                 squeeze_radio: int = 2,
                 group_size: int = 2,
                 group_kernel_size: int = 3,
                 ):
        super().__init__()
        self.SRU = SRU(op_channel,
                       group_num=group_num,
                       gate_treshold=gate_treshold)
        self.CRU = CRU(op_channel,
                       alpha=alpha,
                       squeeze_radio=squeeze_radio,
                       group_size=group_size,
                       group_kernel_size=group_kernel_size)

    def forward(self, x):
        x = self.SRU(x)
        x = self.CRU(x)
        return x


class ResNet(nn.Module):

    def __init__(self,
                 block,
                 blocks_num,
                 num_classes=1000,
                 include_top=True,
                 groups=1,
                 width_per_group=64,
                 double_attention = False ):
        super(ResNet, self).__init__()
        self.include_top = include_top
        self.in_channel = 64

        self.groups = groups
        self.width_per_group = width_per_group

        self.conv1 = nn.Conv2d(3, self.in_channel, kernel_size=7, stride=2,
                               padding=3, bias=False)
        self.bn1 = nn.BatchNorm2d(self.in_channel)
        self.relu = nn.ReLU(inplace=True)
        self.maxpool = nn.MaxPool2d(kernel_size=3, stride=2, padding=1)
        self.layer1 = self._make_layer(block, 64, blocks_num[0])
        self.layer2 = self._make_layer(block, 128, blocks_num[1], stride=2)
        self.layer3 = self._make_layer(block, 256, blocks_num[2], stride=2)
        self.layer4 = self._make_layer(block, 512, blocks_num[3], stride=2)
        if self.include_top:
            self.avgpool = nn.AdaptiveAvgPool2d((1, 1))  # output size = (1, 1)
            self.fc = nn.Linear(512 * block.expansion, num_classes)

        self.double_attention = double_attention
        if self.double_attention:
            self.double_attention_module = DoubleAttention(in_channels=512, c_m=512, c_n=512)

        for m in self.modules():
            if isinstance(m, nn.Conv2d):
                nn.init.kaiming_normal_(m.weight, mode='fan_out', nonlinearity='relu')

    def _make_layer(self, block, channel, block_num, stride=1):
        downsample = None
        if stride != 1 or self.in_channel != channel * block.expansion:
            downsample = nn.Sequential(
                nn.Conv2d(self.in_channel, channel * block.expansion, kernel_size=1, stride=stride, bias=False),
                nn.BatchNorm2d(channel * block.expansion))

        layers = []
        layers.append(block(self.in_channel,
                            channel,
                            downsample=downsample,
                            stride=stride,
                            groups=self.groups,
                            width_per_group=self.width_per_group))
        self.in_channel = channel * block.expansion

        for _ in range(1, block_num):
            layers.append(block(self.in_channel,
                                channel,
                                groups=self.groups,
                                width_per_group=self.width_per_group))

        return nn.Sequential(*layers)

    def forward(self, x):
        x = self.conv1(x)
        x = self.bn1(x)
        x = self.relu(x)
        x = self.maxpool(x)

        x = self.layer1(x)
        x = self.layer2(x)
        x = self.layer3(x)
        x = self.layer4(x)

        if self.double_attention:
            x = self.double_attention_module(x)

        if self.include_top:
            x = self.avgpool(x)
            x = torch.flatten(x, 1)
            x = self.fc(x)

        return x


def resnet50(num_classes=1000, include_top=True):
    # https://download.pytorch.org/models/resnet50-19c8e357.pth
    return ResNet(Bottleneck, [3, 4, 6, 3], num_classes=num_classes, include_top=include_top)


def resnext50_32x4d(num_classes=1000, include_top=True):
    # https://download.pytorch.org/models/resnext50_32x4d-7cdf4587.pth
    groups = 32
    width_per_group = 4
    return ResNet(Bottleneck, [3, 4, 6, 3],
                  num_classes=num_classes,
                  include_top=include_top,
                  groups=groups,
                  width_per_group=width_per_group)
