# Supplementary material for: Multi-class rice seed recognition based on deep space and channel residual network combined with double attention mechanism
Source: PLoS One. 2025 May 16;20(5):e0322699. doi: 10.1371/journal.pone.0322699 (PMC12083804; doi:10.1371/journal.pone.0322699)
Supplement: S1 File — (ZIP) [file pone.0322699.s001.zip › coded file/train.py]

import os
import sys
import json

import torch
import torch.nn as nn
import torch.optim as optim
from torchvision import transforms, datasets
from tqdm import tqdm
from model import resnet50


def main():
    device = torch.device("cuda:0" if torch.cuda.is_available() else "cpu")
    print("using {} device.".format(device))

    data_transform = {
        "train": transforms.Compose([transforms.Resize((640,360)),
                                     transforms.CenterCrop(224),
                                     transforms.RandomHorizontalFlip(),
                                     transforms.ToTensor(),
                                     transforms.Normalize([0.485, 0.456, 0.406], [0.229, 0.224, 0.225])]),
        "val": transforms.Compose([transforms.Resize((640,360)),
                                   transforms.CenterCrop(224),
                                   transforms.ToTensor(),
                                   transforms.Normalize([0.485, 0.456, 0.406], [0.229, 0.224, 0.225])])}

    data_root = os.path.abspath(os.path.join(os.getcwd(),'./..'))  # get data root path
    image_path = os.path.join(data_root, "data_set", "rice_seed_data")  # flower data set path
    assert os.path.exists(image_path), "{} path does not exist.".format(image_path)
    train_dataset = datasets.ImageFolder(root=os.path.join(image_path, "train"),
                                         transform=data_transform["train"])
    train_num = len(train_dataset)

    # {'daisy':0, 'dandelion':1, 'roses':2, 'sunflower':3, 'tulips':4}
    flower_list = train_dataset.class_to_idx
    cla_dict = dict((val, key) for key, val in flower_list.items())
    # write dict into json file
    json_str = json.dumps(cla_dict, indent=4)
    with open('class_indices.json', 'w') as json_file:
        json_file.write(json_str)

    batch_size = 32
    nw = min([os.cpu_count(), batch_size if batch_size > 1 else 0, 2])  # number of workers
    print('Using {} dataloader workers every process'.format(nw))

    train_loader = torch.utils.data.DataLoader(train_dataset,
                                               batch_size=batch_size, shuffle=True,
                                               num_workers=nw)

    validate_dataset = datasets.ImageFolder(root=os.path.join(image_path, "val"),
                                            transform=data_transform["val"])
    val_num = len(validate_dataset)
    validate_loader = torch.utils.data.DataLoader(validate_dataset,
                                                  batch_size=batch_size, shuffle=False,
                                                  num_workers=nw)

    print("using {} images for training, {} images for validation.".format(train_num,
                                                                           val_num))

    net = resnet50()
    # load pretrain weights
    # download url: https://download.pytorch.org/models/resnet34-333f7ec4.pth
    model_weight_path = "resnet50-19c8e357.pth"
    assert os.path.exists(model_weight_path), "file {} does not exist.".format(model_weight_path)
    net.load_state_dict(torch.load(model_weight_path, map_location='cpu'))
    # for param in net.parameters():
    #     param.requires_grad = False

    # change fc layer structure
    in_channel = net.fc.in_features
    net.fc = nn.Linear(in_channel, 36)
    net.to(device)

    # define loss function
    loss_function = nn.CrossEntropyLoss()

    # construct an optimizer
    params = [p for p in net.parameters() if p.requires_grad]
    optimizer = optim.Adam(params, lr=0.0001)

    epochs = 200
    best_acc = 0.0
    save_path = 'RSCD-Net.pth'
    train_steps = len(train_loader)
    for epoch in range(epochs):
        # train
        net.train()
        running_loss = 0.0
        train_bar = tqdm(train_loader, file=sys.stdout)
        for step, data in enumerate(train_bar):
            images, labels = data
            optimizer.zero_grad()
            logits = net(images.to(device))
            loss = loss_function(logits, labels.to(device))
            loss.backward()
            optimizer.step()

            # print statistics
            running_loss += loss.item()

            train_bar.desc = "train epoch[{}/{}] loss:{:.3f}".format(epoch + 1,
                                                                     epochs,
                                                                     loss)

        # validate
        net.eval()
        acc = 0.0  # accumulate accurate number / epoch
        with torch.no_grad():
            val_bar = tqdm(validate_loader, file=sys.stdout)
            for val_data in val_bar:
                val_images, val_labels = val_data
                outputs = net(val_images.to(device))
                # loss = loss_function(outputs, test_labels)
                predict_y = torch.max(outputs, dim=1)[1]
                acc += torch.eq(predict_y, val_labels.to(device)).sum().item()

                val_bar.desc = "valid epoch[{}/{}]".format(epoch + 1,
                                                           epochs)

        val_accurate = acc / val_num
        print('[epoch %d] train_loss: %.3f  val_accuracy: %.3f' %
              (epoch + 1, running_loss / train_steps, val_accurate))

        if val_accurate > best_acc:
            best_acc = val_accurate
            torch.save(net.state_dict(), save_path)

    print('Finished Training')


if __name__ == '__main__':
    main()
