# Supplementary material for: Multi-class rice seed recognition based on deep space and channel residual network combined with double attention mechanism
Source: PLoS One. 2025 May 16;20(5):e0322699. doi: 10.1371/journal.pone.0322699 (PMC12083804; doi:10.1371/journal.pone.0322699)
Supplement: S1 File — (ZIP) [file pone.0322699.s001.zip › coded file/main.py]

import os
import json
import torch
import model
from torchvision import transforms, datasets
import numpy as np
from tqdm import tqdm
import matplotlib.pyplot as plt
from prettytable import PrettyTable
import itertools

# 导入模型
from model import resnet50


class ConfusionMatrix(object):
    """
    注意，如果显示的图像不全，是matplotlib版本问题
    本例程使用matplotlib-3.2.1(windows and ubuntu)绘制正常
    需要额外安装prettytable库
    """

    def __init__(self, num_classes: int, labels: list, normalize: bool, batch_size: int):
        self.matrix = np.zeros((num_classes, num_classes))
        self.num_classes = num_classes
        self.labels = labels
        self.normalize = normalize
        self.batch_size = batch_size

    def update(self, preds, labels):
        for p, t in zip(preds, labels):
            self.matrix[p, t] += 1
    def summary(self):
        # calculate accuracy
        sum_TP = 0
        for i in range(self.num_classes):
            sum_TP += self.matrix[i, i]
        acc = sum_TP / np.sum(self.matrix)
        print("the model accuracy is ", acc)

        # precision, recall, specificity
        table = PrettyTable()
        table.field_names = ["", "Precision", "Recall", "F1_score", "Accuracy"]
        for i in range(self.num_classes):
            TP = self.matrix[i, i]
            FP = np.sum(self.matrix[i, :]) - TP
            FN = np.sum(self.matrix[:, i]) - TP
            TN = np.sum(self.matrix) - TP - FP - FN
            Precision = round(TP / (TP + FP), 3) if TP + FP != 0 else 0.
            Recall = round(TP / (TP + FN), 3) if TP + FN != 0 else 0.
            F1_score = round(2 * Precision * Recall / (Precision + Recall), 3) if Precision + Recall != 0 else 0.
            Accuracy = round(TP / 60, 3)
            table.add_row([self.labels[i], Precision, Recall,F1_score ,Accuracy])
        print(table)

    def plot(self):

        # print(matrix)
        self.plot_confusion_matrix()

    def plot_confusion_matrix(self):
        matrix = self.matrix
        classes = self.labels
        normalize = self.normalize
        title = 'Confusion matrix'
        cmap = plt.cm.Blues  # 绘制的颜色

        print('normalize: ', normalize)

        """
         - matrix : 计算出的混淆矩阵的值
         - classes : 混淆矩阵中每一行每一列对应的列
         - normalize : True:显示百分比, False:显示个数
         """
        if normalize:
            matrix = matrix.astype('float') / matrix.sum(axis=1)[:, np.newaxis]
            print("显示百分比：")
            np.set_printoptions(formatter={'float': '{: 0.2f}'.format})
            print(matrix)
        else:
            print('显示具体数字：')
            print(matrix)
        plt.imshow(matrix, interpolation='nearest', cmap=cmap)
        plt.title(title)
        plt.colorbar()
        tick_marks = np.arange(len(classes))
        plt.xticks(tick_marks, classes, rotation=45, ha='right')
        plt.yticks(tick_marks, classes)
        # matplotlib版本问题，如果不加下面这行代码，则绘制的混淆矩阵上下只能显示一半，有的版本的matplotlib不需要下面的代码，分别试一下即可
        # plt.ylim(len(classes) - 0.5, -0.5)
        fmt = '.2f' if normalize else '.0f'
        thresh = matrix.max() / 2.
        for i, j in itertools.product(range(matrix.shape[0]), range(matrix.shape[1])):
            plt.text(j, i, format(matrix[i, j], fmt),
                     horizontalalignment="center",
                     color="white" if matrix[i, j] > thresh else "black")
        plt.tight_layout()
        plt.gcf().subplots_adjust(bottom=0.163)
        plt.ylabel('True label')
        plt.xlabel('Predicted label')
        plt.show()


if __name__ == '__main__':
    # ------------需要修改的地方--------
    num_classes = 36
    normalize = False  # normalize：True-百分比; False-个数
    batch_size = 32
    # --------------------------------

    # 注意：图像预处理需要与模型训练时一致
    data_transform = {"rice_seed_photos_test": transforms.Compose([transforms.Resize((640,360)),
                                   transforms.CenterCrop(224),
                                   transforms.ToTensor(),
                                   transforms.Normalize([0.485, 0.456, 0.406], [0.229, 0.224, 0.225])])}

    image_path = os.path.join(r"D:\xuexi\subject(zty)\rice_seed/")  # data set path
    assert os.path.exists(image_path), "data path {} does not exist.".format(image_path)

    nw = min([os.cpu_count(), batch_size if batch_size > 1 else 0, 2])  # number of workers
    print('Using {} dataloader workers every process'.format(nw))
    validate_dataset = datasets.ImageFolder(root=os.path.join(image_path, "rice_seed_photos_test"),
                                            transform=data_transform["rice_seed_photos_test"])
    val_num = len(validate_dataset)
    validate_loader = torch.utils.data.DataLoader(validate_dataset,
                                                  batch_size=batch_size, shuffle=False,
                                                  num_workers=nw)

    print("using images for training, images for validation.".format(val_num))

    device = torch.device("cuda:0" if torch.cuda.is_available() else "cpu")
    print(device)

    model = resnet50(num_classes=36).to(device)

    weights_path = "RSCD-Net.pth"
    assert os.path.exists(weights_path), f"file: '{weights_path}' dose not exist."
    model.load_state_dict(torch.load(weights_path, map_location=device))
    model.to(device)

    # 读取 class_indict
    json_label_path = './class_indices.json'
    assert os.path.exists(json_label_path), "cannot find {} file".format(json_label_path)
    json_file = open(json_label_path, 'r')
    class_indict = json.load(json_file)

    labels = [label for _, label in class_indict.items()]
    confusion = ConfusionMatrix(num_classes=num_classes, labels=labels, normalize=normalize, batch_size=batch_size)
    model.eval()
    with torch.no_grad():
        for val_data in tqdm(validate_loader):
            val_images, val_labels = val_data
            outputs = model(val_images.to(device))
            outputs = torch.softmax(outputs, dim=1)
            outputs = torch.argmax(outputs, dim=1)
            confusion.update(outputs.to("cpu").numpy(), val_labels.to("cpu").numpy())
    confusion.plot()
    confusion.summary()
