# Supplementary material for: Multi-class rice seed recognition based on deep space and channel residual network combined with double attention mechanism
Source: PLoS One. 2025 May 16;20(5):e0322699. doi: 10.1371/journal.pone.0322699 (PMC12083804; doi:10.1371/journal.pone.0322699)
Supplement: S1 File — (ZIP) [file pone.0322699.s001.zip › coded file/grad_cam1.py]

# generate_heatmap.py

import argparse
import os
import torch
from PIL import Image
import matplotlib.pyplot as plt

from model import resnet50 as create_model  # 确保 model.py 在同一目录下或调整导入路径
from grad_cam import GradCAM  # GradCAM 类需要在 grad_cam.py 中定义


def main(args):
    # 设备配置
    device = torch.device(args.device if torch.cuda.is_available() else "cpu")
    print(f"使用设备: {device}")

    # 初始化模型
    model = create_model(num_classes=args.num_classes)
    model.to(device)

    # 加载训练好的权重
    if args.weights:
        if not os.path.exists(args.weights):
            raise FileNotFoundError(f"权重文件 '{args.weights}' 不存在。")
        model.load_state_dict(torch.load(args.weights, map_location=device))
        print(f"已加载权重文件: {args.weights}")
    else:
        raise ValueError("请使用 --weights 参数提供训练好的权重文件路径。")

    model.eval()

    # 确定目标层
    # 对于 ResNet50，选择最深的卷积层（例如 layer4[2].conv3）
    try:
        target_layer = model.layer1[2].conv3  # Last convolutional layer in ResNet50
        grad_cam = GradCAM(model, target_layer)  # 初始化 GradCAM 类
    except AttributeError:
        raise AttributeError("无法找到目标层。请检查模型架构并调整 target_layer 的选择。")

    # 加载和预处理图像
    if not os.path.exists(args.image_path):
        raise FileNotFoundError(f"输入图像 '{args.image_path}' 不存在。")
    image = Image.open(args.image_path).convert('RGB')

    # 生成热力图
    heatmap, predicted_class = grad_cam.generate_heatmap(image, class_idx=args.class_idx)
    print(f"预测的类别索引: {predicted_class}")

    # 叠加热力图到图像
    overlayed_image = GradCAM.overlay_heatmap(image, heatmap, alpha=args.alpha, colormap=args.colormap)

    # 保存和/或显示结果
    if args.save_path:
        save_dir = os.path.dirname(args.save_path)
        if save_dir and not os.path.exists(save_dir):
            os.makedirs(save_dir, exist_ok=True)
        overlayed_image.save(args.save_path)
        print(f"叠加后的图像已保存到: {args.save_path}")

    if args.show:
        plt.figure(figsize=(10, 10))
        plt.imshow(overlayed_image)
        plt.axis('off')
        plt.title(f"预测类别: {predicted_class}")
        plt.show()


if __name__ == "__main__":
    parser = argparse.ArgumentParser(description="为 ResNet50 模型生成 Grad-CAM 热力图。")

    # 设置默认路径（使用原始字符串或正斜杠以避免转义问题）
    default_weights = r"D:...\RSCD-Net.pth"
    default_image_path = "C:\\...\\chuanzhongyou6099(1).jpg"
    default_save_path = r"F:...\rscd_1.png"

    # 添加参数
    parser.add_argument('--weights', type=str, default=default_weights, help='训练好的模型权重文件路径。')
    parser.add_argument('--image-path', type=str, default=default_image_path, help='输入图像的路径。')
    parser.add_argument('--save-path', type=str, default=default_save_path, help='保存叠加后图像的路径。')
    parser.add_argument('--class-idx', type=int, default=None, help='目标类别索引。如果未设置，则使用预测的类别。')
    parser.add_argument('--alpha', type=float, default=0.4, help='热力图叠加的透明度。')
    parser.add_argument('--colormap', type=str, default='jet', help='热力图使用的颜色图。')
    parser.add_argument('--device', type=str, default='cuda:0', help='设备（例如 "cuda:0", "cpu"）。')
    parser.add_argument('--num-classes', type=int, default=36, help='模型的类别数量。')
    parser.add_argument('--show', action='store_true', help='是否显示图像。')

    args = parser.parse_args()
    main(args)
