# Supplementary material for: Multi-class rice seed recognition based on deep space and channel residual network combined with double attention mechanism
Source: PLoS One. 2025 May 16;20(5):e0322699. doi: 10.1371/journal.pone.0322699 (PMC12083804; doi:10.1371/journal.pone.0322699)
Supplement: S1 File — (ZIP) [file pone.0322699.s001.zip › coded file/grad_cam.py]

# grad_cam.py

import torch
import torch.nn.functional as F
from torchvision import transforms
import numpy as np
import matplotlib.pyplot as plt
from PIL import Image


class GradCAM:
    def __init__(self, model, target_layer):
        """
        初始化 GradCAM。

        Args:
            model (torch.nn.Module): 预训练模型。
            target_layer (torch.nn.Module): 需要观察的目标层。
        """
        self.model = model
        self.model.eval()
        self.target_layer = target_layer

        # 占位符，用于存储梯度和激活
        self.gradients = None
        self.activations = None

        # 注册钩子
        self._register_hooks()

    def _register_hooks(self):
        def forward_hook(module, input, output):
            self.activations = output.detach()

        def backward_hook(module, grad_in, grad_out):
            self.gradients = grad_out[0].detach()

        # 注册前向和反向钩子
        self.target_layer.register_forward_hook(forward_hook)
        self.target_layer.register_backward_hook(backward_hook)

    def generate_heatmap(self, input_image, class_idx=None):
        """
        生成给定图像和类别索引的 Grad-CAM 热力图。

        Args:
            input_image (PIL.Image): 输入图像。
            class_idx (int, optional): 目标类别索引。如果为 None，则使用预测的类别。

        Returns:
            heatmap (numpy.ndarray): 热力图数组。
            predicted_class (int): 预测的类别索引。
        """
        # 图像预处理
        preprocess = transforms.Compose([
            transforms.Resize((224, 224)),
            transforms.ToTensor(),
            transforms.Normalize([0.485, 0.456, 0.406],
                                 [0.229, 0.224, 0.225])
        ])
        device = next(self.model.parameters()).device  # 获取模型所在设备
        input_tensor = preprocess(input_image).unsqueeze(0).to(device).requires_grad_(True)

        # 前向传播
        output = self.model(input_tensor)

        if class_idx is None:
            predicted_class = output.argmax(dim=1).item()
        else:
            predicted_class = class_idx

        # 清零梯度
        self.model.zero_grad()

        # 反向传播
        target = output[0, predicted_class]
        target.backward()

        # 获取梯度和激活
        gradients = self.gradients  # [batch, channels, height, width]
        activations = self.activations  # [batch, channels, height, width]

        # 全局平均池化梯度
        weights = torch.mean(gradients, dim=(2, 3), keepdim=True)  # [batch, channels, 1, 1]

        # 加权组合激活
        weighted_activations = weights * activations  # [batch, channels, height, width]
        heatmap = torch.sum(weighted_activations, dim=1, keepdim=True)  # [batch, 1, height, width]
        heatmap = F.relu(heatmap)
        heatmap = F.interpolate(heatmap, size=(input_image.size[1], input_image.size[0]), mode='bilinear',
                                align_corners=False)
        heatmap = heatmap.squeeze().cpu().numpy()

        # 归一化热力图
        heatmap = (heatmap - heatmap.min()) / (heatmap.max() - heatmap.min() + 1e-8)

        return heatmap, predicted_class

    @staticmethod
    def overlay_heatmap(image, heatmap, alpha=0.4, colormap='jet'):
        """
        将热力图叠加到图像上。

        Args:
            image (PIL.Image): 原始图像。
            heatmap (numpy.ndarray): 热力图数组。
            alpha (float): 透明度因子。
            colormap (str): 热力图使用的颜色图。

        Returns:
            overlayed_image (PIL.Image): 叠加热力图后的图像。
        """
        # 将热力图转换为 RGB
        heatmap = plt.get_cmap(colormap)(heatmap)[:, :, :3]  # 移除 alpha 通道
        heatmap = Image.fromarray((heatmap * 255).astype(np.uint8))

        # 调整热力图大小以匹配原始图像
        heatmap = heatmap.resize(image.size, resample=Image.BILINEAR)

        # 将热力图叠加到原始图像上
        overlayed_image = Image.blend(image.convert('RGB'), heatmap, alpha=alpha)
        return overlayed_image
