# Supplementary material for: Multi-class rice seed recognition based on deep space and channel residual network combined with double attention mechanism
Source: PLoS One. 2025 May 16;20(5):e0322699. doi: 10.1371/journal.pone.0322699 (PMC12083804; doi:10.1371/journal.pone.0322699)
Supplement: S1 File — (ZIP) [file pone.0322699.s001.zip › coded file/A2Atttention.py]

# A2-Nets: Double Attention Networks
import torch
from torch import nn
from torch.nn import init
from torch.nn import functional as F


class DoubleAttention(nn.Module):

    def __init__(self, in_channels, c_m, c_n, reconstruct=True):
        super().__init__()
        self.in_channels = in_channels
        self.reconstruct = reconstruct
        self.c_m = c_m
        self.c_n = c_n
        self.convA = nn.Conv2d(in_channels, c_m, 1)
        self.convB = nn.Conv2d(in_channels, c_n, 1)
        self.convV = nn.Conv2d(in_channels, c_n, 1)
        if self.reconstruct:
            self.conv_reconstruct = nn.Conv2d(c_m, in_channels, kernel_size=1)
        self.init_weights()

    def init_weights(self):
        for m in self.modules():
            if isinstance(m, nn.Conv2d):
                init.kaiming_normal_(m.weight, mode='fan_out')
                if m.bias is not None:
                    init.constant_(m.bias, 0)
            elif isinstance(m, nn.BatchNorm2d):
                init.constant_(m.weight, 1)
                init.constant_(m.bias, 0)
            elif isinstance(m, nn.Linear):
                init.normal_(m.weight, std=0.001)
                if m.bias is not None:
                    init.constant_(m.bias, 0)

    def forward(self, x):
        b, c, h, w = x.shape
        assert c == self.in_channels
        A = self.convA(x)  # b,c_m,h,w
        B = self.convB(x)  # b,c_n,h,w
        V = self.convV(x)  # b,c_n,h,w
        tmpA = A.view(b, self.c_m, -1)
        attention_maps = F.softmax(B.view(b, self.c_n, -1))
        attention_vectors = F.softmax(V.view(b, self.c_n, -1))
        # step 1: feature gating
        global_descriptors = torch.bmm(tmpA, attention_maps.permute(0, 2, 1))  # b.c_m,c_n
        # step 2: feature distribution
        tmpZ = global_descriptors.matmul(attention_vectors)  # b,c_m,h*w
        tmpZ = tmpZ.view(b, self.c_m, h, w)  # b,c_m,h,w
        if self.reconstruct:
            tmpZ = self.conv_reconstruct(tmpZ)

        return tmpZ


# 输入 N C H W,  输出 N C H W
if __name__ == '__main__':
    block = DoubleAttention(64, 128, 128)
    input = torch.rand(1, 64, 64, 64)
    output = block(input)
    print(input.size(), output.size())
